# Supplementary material for: Defining the Genetic Features of O-Antigen Biosynthesis Gene Cluster and Performance of an O-Antigen Serotyping Scheme for Escherichia albertii
Source: Front Microbiol. 2017 Sep 26;8:1857. doi: 10.3389/fmicb.2017.01857 (PMC5622975; doi:10.3389/fmicb.2017.01857)
Supplement: Supplementary file 1 [file Table1.xls]

## Sheet: sheet 1
Table S1 O-AGC type of sequenced Japanese E.albertii strains
Name of strain	O-AGC type	Accession No.of genome	Accession No.of O-AGCs	Source	Country
KF1	E. albertii O4	GCA_000512125	KY574554	Child with acute diarrhea	Poland
24	E. albertii O3	BBVF01000001	KY574541	Patient with diarrhea and abdominal pain	Japan
94389	E. albertii O2	BBVH01000001	KY574542	Human, NI	Japan
NIAH_Bird_13	E. albertii O1	BBVI01000001	KY574543	Bird (Hypsipetes amaurotis)	Japan
NIAH_Bird_2	E. albertii O1	BBVK01000001	KY574544	Bird (Sturnus cineraceus)	Japan
NIAH_Bird_24	E. albertii O4	BBVM01000001	KY574545	Bird (Cyanopica cyana)	Japan
CB10113	E. albertii O7	BBVR01000001	KY574546	Cat	Brazil
EC03-127	E. albertii O3	BBVU01000001	KY574547	Patient with diarrhea	Japan
EC03-195	E. albertii O7	BBVV01000001	KY574548	Human, symptomatic	Japan
EC05-160	E. albertii O2	BBVW01000001	KY574549	Human, symptomatic (NI)	Japan
EC05-81	E. albertii O5	BBVY01000001	KY574550	Human, symptomatic (NI)	Japan
K7744	E. albertii O5	BBWB01000001	KY574551	Human, symptomatic (NI)	Japan
KU20110014	E. albertii O2	BBWD01000001	KY574552	Patient with diarrhea,abdominal pain and fever	Japan
NBRC 107761	E. albertii O7	BBMY00000000	KY596025	Child with diarrhea	Bangladesh
TW07627	E. albertii O7	NZ_CH991859	KY596026	Child with diarrhea	Bangladesh
NIAH_Bird_3	91% identity to E. coli O152 O-AGC (100% coverage)	AP014855	/	Bird (Puffinus tenuirostris)	Japan
CB9786	97% identity to E. coli O65 O-AGC (100% coverage)	AP014856	/	Patient with diarrhea	Germany
EC06-170	Novel	AP014857	/	Human, symptomatic (NI)	Japan
K7756	Novel	BBWC01000001	/	Human, symptomatic (NI)	Japan
NIAH_Bird_25	Novel	BBVN01000001	/	Bird (Passer montanus)	Japan
NIAH_Bird_5	87% identity to E. coli O128 O-AGC (75% coverage)	BBVP01000001	/	Bird (Puffinus tenuirostris)	Japan
NIAH_Bird_26	87% identity to E. coli O128 O-AGC (75% coverage)	BBVO01000001	/	Bird (Hypsipetes amaurotis)	Japan
CB9791	91% identity to E. coli O41 O-AGC (75% coverage)	BBVS01000001	/	Patient with diarrhea	Germany
NIAH_Bird_8	91% identity toE. coli O182 O-AGC (100% coverage)	BBVQ01000001	/	Bird (Egretta garzetta)	Japan
E2675	84% identity to E. coli O49 O-AGC (99% coverage)	BBVT01000001	/	Bird (Corvus)	Japan
NIAH_Bird_16	99% identity to E. coli O184 O-AGC (100% coverage)	BBVJ01000001	/	Bird (Passer montanus)	Japan
EC05-44	91% identity toE. coli O182 O-AGC (100% coverage)	BBVX01000001	/	Human, symptomatic (NI)	Japan
K7394	82% identity to E. coli O130 O-AGC (91% coverage)	BBWA01000001	/	Human, symptomatic (NI)	Japan
NIAH_Bird_23	89% identity to E. coli O58 O-AGC (100% coverage)	BBVL01000001	/	Bird (Phalacrocorax carbo)	Japan
20H38	97% identity to E. coli O65 O-AGC (100% coverage)	BBVE01000001	/	Patient with diarrhea	Japan
HIPH08472	97% identity to E. coli O115 O-AGC (100% coverage)	BBVZ01000001	/	Patient with diarrhea	Japan
/: not submitted
NI: no information
NI: no O-AGC was found in genome
